# Supplementary material for: Tandem Substitutions in Somatic Hypermutation
Source: Front Immunol. 2022 Jan 7;12:807015. doi: 10.3389/fimmu.2021.807015 (PMC8781386; doi:10.3389/fimmu.2021.807015)
Supplement: Supplementary file 1 [file Table_1.xlsx]

## Sheet: Table S1
Table S1. Cohort information
Cohort	Acquisition	Sequencing platform	Estimated error rate	Number of sequences	Number of TDNS	Tandem (2nt) by seq (mean)	Overlapping previous publications
Leiden healthy donor cohort	Sequenced in house	PacBio RSII (Pacific Biosciences)	0.126 × 10−3 per bp	5035	6338	1.3	Eur J Immunol. 2020 Dec;50(12):2099-2101. doi: 10.1002/eji.202048828. Epub 2020 Aug 27.
							Front Immunol . 2019 Jul 3;10:1543. doi: 10.3389/fimmu.2019.01543. eCollection 2019.
							Front Immunol. 2019 Sep 4;10:2092. doi: 10.3389/fimmu.2019.02092. eCollection 2019.
Rotterdam healthy donor cohort	Re-analysed from publicly available data	Roche 454	0.1 to 10 × 10−3 per bp	5112	11221	2.2	Front Immunol. 2016 Oct 17;7:410. doi: 10.3389/fimmu.2016.00410. eCollection 2016.
MSH2/6 Patient cohort	Re-analysed from publicly available data	Roche 454	0.1 to 10 × 10−3 per bp	1821	3107	1.7	Front Immunol. 2019 Aug 27;10:1913. doi: 10.3389/fimmu.2019.01913.
UNG Patient cohort	Re-analysed from publicly available data	Roche 454	0.1 to 10 × 10−3 per bp	39	67	1.7	Front Immunol. 2019 Aug 27;10:1913. doi: 10.3389/fimmu.2019.01913.

## Sheet: Table S2
Table S2. Calculation of non-synonymous mutation chance per position. Shown is a calculation for the synonymous mutation chance of position 5 from a mix of three different IGHV alleles. IGHV1-24*01 occurs 189 times (15.2% of all sequences) and has a V in position 5. Three of the nine possible substitutions yield a synonymous mutation. Likewise, the 10% of sequences with a IGHV2-05*01 rearrangemen…

## Sheet: Table S3
Table S3. Number of substitution from 1-8 nucleotides length
Substitution length (nt)	IGHV	IGKV	IGLV	Total
1	60635	32071	30172	122878
2	5338	2742	2655	10735
3	942	574	398	1914
4	280	100	68	448
5	118	28	24	170
6	51	5	2	58
7	21	0	1	22
8	3	0	0	3

## Sheet: Table S4
Table S4. Incidence of single nucleotide substitutions and contiguous substitutions. Substitutions from unique IGHV, IGKV and IGLV sequences from the Leiden healthy donor cohort. SNS, single nucleotide substitution. †Only the most abundantly rearranged V alleles represented datasets of adequate size to be subjected to in silico simulations. ‡Extrapolating the correction factor found in the in sil…
Substitution length (bp)	Contiguous substitutions	In simulated subset†	Simulated in silico	False positives	Tandem substitutions‡	Misclassified SNS	Corrected incidence
1	122878	n/a	n/a	n/a	n/a	n/a	94.3%
2	10735	6338	2829	0.462	5775	9920	4.1%
3	1914	1204	143	0.125	1675	717	1.18%
4	448	305	8	0.03	435	52	0.31%
5	170	100	1	0.01	168	10	0.12%
6	58	31	0	0	31	0	0.02%
7	22	16	0	0	16	0	0.01%
8	3	3	0	0	3	0	<0.01%

## Sheet: Table S5A-C
	Table S5A. Relative contributions of SNS in the Leiden healthy donor dataset.							Table S5B. Relative contributions of SNS for the MSH2/6 deficient patients dataset.							Table S5C. Relative contributions of for the UNG deficient patient dataset.
	Alternative							Alternative							Alternative
Reference	Healthy	A	C	G	T		Reference	CMMRD	A	C	G	T		Reference	UNG	A	C	G	T
	A		0.06	0.13	0.06			A		0.02	0.05	0.02			A		0.04	0.1	0.04
	C	0.03		0.08	0.14			C	0.03		0.07	0.27			C	0.01		0.02	0.31
	G	0.18	0.14		0.05			G	0.28	0.15		0.04			G	0.31	0.04		0.02
	T	0.03	0.08	0.04				T	0.02	0.04	0.01				T	0.02	0.07	0.02
	Ts	0.46						Ts	0.61						Ts	0.73
	Tv	0.44						Tv	0.32						Tv	0.19
	Ts/Tv ratio	1.05						Ts/Tv ratio	1.90						Ts/Tv ratio	3.84

## Sheet: Table S6
Table S6. Quasi-Poisson Regression to stablish the dependent of TDNS on V allele position and mutational resistance score.
Deviance Residuals:
Min	1Q	Median	3Q	Max
-14.473	-3.824	-1.7	1.451	23.421
Coefficients:
	Estimate	Std. Error	t value	Pr(>|t|)
(Intercept)	4.7434	0.1313	36.131	<2e-16 ***
score	-1.3848	0.6894	-2.009	0.0474 *
regionFR	-0.9875	0.1818	-5.432	4.13e-07 ***
---
Signif. codes: 0 ‘***’ 0.001 ‘**’ 0.01 ‘*’ 0.05 ‘.’ 0.1 ‘ ’ 1
(Dispersion parameter for quasipoisson family taken to be 38.99928)
Null deviance: 4833.7 on 99 degrees of freedom
Residual deviance: 3217.8 on 97 degrees of freedom
AIC: NA
Number of Fisher Scoring iterations: 5

## Sheet: Table S7
Table S7. Observed tandems in the IGHV Leiden healthy donor dataset, uncorrected for in silico predicted 'false' tandem substitutions.
		Alternative
		AA	AC	AG	AT	CA	CC	CG	CT	GA	GC	GG	GT	TA	TC	TG	TT
Reference	AA	0	0	0	0	0	11	10	9	0	23	26	13	0	11	8	10
	AC	0	0	0	0	60	0	29	29	27	0	59	56	23	0	15	46
	AG	0	0	0	0	141	46	0	34	443	162	0	71	111	75	0	55
	AT	0	0	0	0	23	8	7	0	18	20	19	0	21	36	16	0
	CA	0	39	63	27	0	0	0	0	0	16	40	11	0	35	56	31
	CC	14	0	7	15	0	0	0	0	8	0	16	68	22	0	37	48
	CG	3	7	0	3	0	0	0	0	6	39	0	9	11	22	0	22
	CT	10	23	1	0	0	0	0	0	17	61	15	0	38	120	78	0
	GA	0	43	85	20	0	11	32	11	0	0	0	0	0	5	11	6
	GC	42	0	167	190	43	0	106	148	0	0	0	0	2	0	14	24
	GG	82	131	0	23	60	14	0	15	0	0	0	0	33	11	0	15
	GT	38	61	35	0	26	35	14	0	0	0	0	0	23	48	84	0
	TA	0	26	56	39	0	12	37	34	0	7	19	18	0	0	0	0
	TC	1	0	6	16	14	0	38	49	3	0	5	46	0	0	0	0
	TG	11	8	0	23	41	12	0	62	18	12	0	43	0	0	0	0
	TT	4	4	8	0	8	8	23	0	1	3	2	0	0	0	0	0

## Sheet: Table S8
Table S8. Observed tandems in the IGKV Leiden healthy donor dataset, uncorrected for in silico predicted 'false' tandem substitutions.
		Alternative
		AA	AC	AG	AT	CA	CC	CG	CT	GA	GC	GG	GT	TA	TC	TG	TT
Reference	AA	0	0	0	0	0	3	10	1	0	13	22	8	0	6	5	12
	AC	0	0	0	0	21	0	15	21	10	0	19	30	7	0	6	13
	AG	0	0	0	0	76	19	0	9	186	104	0	105	59	15	0	18
	AT	0	0	0	0	12	6	6	0	14	19	8	0	37	42	23	0
	CA	0	49	82	13	0	0	0	0	0	16	4	13	0	16	22	17
	CC	7	0	3	9	0	0	0	0	1	0	2	12	7	0	14	23
	CG	0	0	0	1	0	0	0	0	2	3	0	0	1	1	0	0
	CT	7	10	3	0	0	0	0	0	4	9	4	0	25	86	63	0
	GA	0	34	160	31	0	7	9	10	0	0	0	0	0	3	5	5
	GC	14	0	68	89	28	0	39	66	0	0	0	0	6	0	17	6
	GG	27	45	0	6	21	7	0	4	0	0	0	0	9	6	0	3
	GT	7	41	20	0	17	5	9	0	0	0	0	0	10	25	34	0
	TA	0	16	21	33	0	3	16	8	0	3	4	7	0	0	0	0
	TC	1	0	1	6	8	0	11	28	2	0	3	19	0	0	0	0
	TG	15	3	0	6	7	1	0	53	20	30	0	29	0	0	0	0
	TT	2	4	2	0	5	1	0	0	2	4	1	0	0	0	0	0

## Sheet: Table S9
Table S9. Observed tandems in the IGLV Leiden healthy donor dataset, uncorrected for in silico predicted 'false' tandem substitutions.
		Alternative
		AA	AC	AG	AT	CA	CC	CG	CT	GA	GC	GG	GT	TA	TC	TG	TT
Reference	AA	0	0	0	0	0	2	35	8	0	13	18	9	0	8	8	8
	AC	0	0	0	0	28	0	13	26	8	0	11	18	17	0	5	18
	AG	0	0	0	0	60	6	0	12	138	75	0	52	51	22	0	21
	AT	0	0	0	0	2	9	5	0	13	7	12	0	27	23	17	0
	CA	0	4	18	35	0	0	0	0	0	16	2	2	0	11	13	15
	CC	1	2	0	0	0	0	0	0	1	0	1	11	13	0	5	53
	CG	18	3	4	0	0	0	0	0	15	20	0	2	9	4	0	1
	CT	8	0	3	2	0	0	0	0	5	16	2	0	149	129	38	0
	GA	0	36	31	116	0	4	10	1	0	0	0	0	0	9	90	5
	GC	15	76	0	61	25	0	83	60	0	0	0	0	4	0	7	9
	GG	50	12	64	0	44	5	0	4	0	0	0	0	23	11	0	5
	GT	4	0	20	19	5	11	10	0	0	0	0	0	18	46	33	0
	TA	0	26	26	14	0	2	22	36	0	7	5	7	0	0	0	0
	TC	1	3	0	1	6	0	10	36	4	0	2	17	0	0	0	0
	TG	5	8	3	0	33	2	0	33	72	16	0	24	0	0	0	0
	TT	0	0	0	1	3	24	1	0	2	2	2	0	0	0	0	0

## Sheet: Tables S10A-C
Table S10A. Relative contributions of inversions and position changes per dinucleotide reference for the Leiden healthy donor dataset.						Table S10B. Relative contributions of inversions and position changes per dinucleotide reference for the Rotterdam healthy donor dataset.						Table S10C. Relative contributions of inversions and position changes per dinucleotide reference for the MSH2/6 deficient patient dataset.
Reference	Inversion	3' base to 5' position	5' base to 3' position	Rest		Reference	Inversion	3' base to 5' position	5' base to 3' position	Rest		Reference	Inversion	3' base to 5' position	5' base to 3' position	Rest
AA						AA						AA
AC	0.331169	0.272727	0.155844	0.24026		AC	0.111765	0	0.382353	0.505882		AC	0.0754717	0	0.264151	0.660377
AG	0.403283	0.213365	0.255569	0.127784		AG	0.401094	0.119417	0.194166	0.285324		AG	0.506383	0.0340426	0.285106	0.174468
AT	0.33557	0.375839	0.161074	0.127517		AT	0	0.109375	0.328125	0.5625		AT	0	0.375	0.4375	0.1875
CA	0.257812	0.421875	0.164062	0.15625		CA	0.0846561	0.169312	0.243386	0.502646		CA	0.234375	0.5625	0.09375	0.109375
CC						CC						CC
CG	0.472222	0.222222	0.194444	0.111111		CG	0.142857	0	0.214286	0.642857		CG	0.102564	0.025641	0.0512821	0.820513
CT	0.350242	0.55314	0.0628019	0.0338164		CT	0.473684	0.218045	0.0827068	0.225564		CT	0.435897	0.371795	0.102564	0.0897436
GA	0.538283	0.238979	0.185615	0.037123		GA	0.395604	0.351648	0.0769231	0.175824		GA	0.583333	0.333333	0	0.0833333
GC	0.355649	0.259414	0.322176	0.0627615		GC	0	0	0.482927	0.517073		GC	n/a	n/a	n/a	n/a
GG						GG						GG
GT	0.364807	0.356223	0.103004	0.175966		GT	0.0454545	0	0.25	0.704545		GT	0.583333	0	0	0.416667
TA	0.357143	0.446429	0.125	0.0714286		TA	0	1	0	0		TA	0	1	0	0
TC	0.404762	0.232143	0.279762	0.0833333		TC	0.344086	0.139785	0.16129	0.354839		TC	0.108108	0.297297	0.378378	0.216216
TG	0.196429	0.353571	0.346429	0.103571		TG	0.0338983	0.101695	0.0847458	0.779661		TG	0.333333	0.0555556	0.388889	0.222222
TT						TT						TT
Total	0.373401	0.31806	0.204403	0.104136		Total	0.260652	0.117377	0.22807	0.393901		Total	0.356073	0.18802	0.207987	0.24792
Expected	0.111111	0.222222	0.222222	0.444444		Expected	0.111111	0.222222	0.222222	0.444444		Expected	0.111111	0.222222	0.222222	0.444444

[truncated: 1 more sheets: Table S11]
